# Supplementary material for: Channeling of Carbon Flux Towards Carotenogenesis in Botryococcus braunii: A Media Engineering Perspective
Source: Front Microbiol. 2021 Jul 29;12:693106. doi: 10.3389/fmicb.2021.693106 (PMC8358449; doi:10.3389/fmicb.2021.693106)
Supplement: Supplementary file 1 [file Table_1.XLSX]

## Sheet: Sheet1
Gene Names	Abbrevations	KO	EC No.	Gene Ontology No.	chlamydomonas reinhardtii	Dunaliella salina	Coccomyxa subellipsoidea C-169	Micromonas pusilla CCMP1545	Ostreococcus lucimarinus CCE9901	Nannochloropsis gaditana CCMP526	Nannochloropsis gaditana CCMP526	Phaeodactylum tricornutum CCAP 1055/1	Volvox carteri f. nagariensis	Micromonas commoda	Chlorella variabilis	Botryococcus braunii	Ostreococcus tauri	Aurantiochytrium limacinum	Subcellular Localization (Predicted)
					UniProt ID	UniProt ID	UniProt ID	UniProt ID	UniProt ID	Phytozyme ID	UniProt ID	UniProt ID	UniProt ID	UniProt ID	UniProt ID	UniProt ID	UniProt ID	UniProt ID
1-deoxy-D-xylulose-5-phosphate synthase	DXS1	K01662	2.2.1.7	3824	A8JFW4	E4W5W8	I0YVF0	C1MKH6	A4RST8		K8Z520	B7S452	D8UE88	C1FEH6	E1ZQR7	H5ZXI0, H5ZXI1, H5ZXI2	Q01EJ0		Chloroplast
1-deoxy-D-xylulose-5-phosphate reductoisomerase	DXR1	K00099	1.1.1267	16491	A8IY85	E4W5W9	I0YZA9	C1MVB2	A4RW92			B7FQZ5	D8U4X2	C1EBF1	E1Z6V5		A0A090M4N3		Chloroplast
2-C-methyl-D-erythritol 4-phosphate cytidylyltransferase	CMS	K00991	2.7.7.60	16740	A8JAC5		I0Z3E2	C1MHP0	A4S0I5	Nga06198		B7G4H5	D8UHS9	C1EAL3	E1Z7B5		A0A090M3N9		Chloroplast
4-diphosphocytidyl-2-C-methyl-D-erythritol kinase	CMK1	K00919	2.7.1.148	5524	A8J0V1		I0Z1J1	C1N6D2	A4S8F9		K8YVE7	B7FUR0		C1EHY6	E1Z1Z9		Q00U47		Others
2-C-methyl-D-erythritol 2,4-cyclodiphosphate synthase	CMPS	K01770	4.6.1.12	8685	A8JJF6	E4W5X1	I0YRD4	C1N0H8	A4S497				D8TND6	C1FJN6	E1ZJY8		Q00ZE9		Chloroplast
(E)-4-hydroxy-3-methylbut-2-enyl-diphosphate synthase	HDS1	K03526	1.17.7.1; 1.17.7.3	5506	A8ILN4	E4W5X0	I0Z4W2	C1MNJ9	A4S2B3			B7FV10	D8U477	C1EHF1	E1ZCS3		Q012C2		Chloroplast
4-hydroxy-3-methylbut-2-en-1-yl diphosphate reductase	IDS1	K03527	1.17.7.4	46429	A8JEV9	C5H8E3	I0YVP1	C1MT01	A4S155	Nga05308		B7FUL0	D8TLJ9	C1E8X8	E1ZCI4		Q013S6		Chloroplast
geranyl diphosphate synthase	GDPS	K14066	2.5.1.1	4659	A8IKV5	A0A1P8LG29	I0Z8T0	C1MX92	A4RW81	Nga01978.01		B7GCY9	D8TPA0	C1EEE1	E1ZJL6		A0A090M037		Chloroplast
isopentenyl-diphosphate Delta-isomerase	IDI1	K01823	5.3.3.2	4452	A8JF38		I0YWL8	C1N6U5	A4SBG9	Nga03838		B7G0X8	D8UHB3	C1EGE8	E1ZKC6		A0A096PAZ8		Others
15-cis-phytoene/all-trans-phytoene synthase	PSY1	K02291	2.5.1.32, 2.5.1.99	4310	Q6J214	O04007	I0Z920	C1MLV1	A4RXT3	Nga02957		B7FVW3	D8UDR0	C1FH77	E1ZQW3	A0A172QBW0	A0A1Y5IE33		Chloroplast
15-cis-phytoene desaturase	PDS1	K02293	1.3.5.5	16166	Q6J213	D4N5G5	I0YWB9		A4S416	Nga05064		B7FZL9	D8TP57	C1E9M1	E1Z824		A0A1Y5I122		Chloroplast
zeta-carotene isomerase	ZCI	K15744	5.2.1.12	16020	A8JI65		I0YXM5			Nga06284		B7GE43			E1ZSL7				Others
zeta-carotene desaturase	ZDS1	K00514	1.3.5.6	16491	A8I647	E0AE54	I0Z5M9	C1MIK7	A4SAS9	Nga07310		B7FPC4	D8U6I5		E1ZT94		Q00ZM9		Chloroplast
lycopene epsilon-cyclase	LCYE	K06444	5.5.1.18	16491	A8HWI0	A0A1B2FQS1	I0YZC4	C1N7E6	A4S6S0	Nga00640		B7FNX5	D8TIQ5	C1EFJ5	E1Z6E2		A0A096PBF6		Chloroplast
beta-ring hydroxylase/Cytochrome P450	CYP97A5	K15747	1.14.-.-	4497	A5YU14	A0A218KRH7	I0ZAZ1	C1MT28	A4S3S8	Nga00100		B7GCY3	D8UJI7	C1E8V1	E1ZB59		A0A1Y5IA61		Chloroplast
beta-carotene 3-hydroxylase	CHYB	K15746	1.14.15.24	5506	Q4VKB5	I1T3Q6	I0YPK9	C1MI32	A4S853				D8UFZ6	C1EA47	E1ZHV9		A0A1Y5I1C2		Chloroplast
violaxanthin de epoxidase	VDE	NF	NF	NF	A8J136		I0YZA3	C1MQD8	A4RZT1		K8Z7V3	B7FR37	D8U7Y9	C1DYN6	E1ZML7		A0A090M8E9		Chloroplast
zeaxanthin epoxidase	ZEP1	K09838	1.14.15.21	4497	Q84U73		I0YTN7	C1MYZ2		Ng101534.1	I2CRK1	B7FYW4	D8U4L4	C1E7P0	E1ZNN0		A0A096P7X8		Chloroplast
farnesyl diphosphate farnesyl transferase	FPPS	K00801	2.5.1.21	4310	A8IE29		I0Z8D1	C1MQ14				B7G0X7		C1E4F8	E1Z1W6	A0A144YEA5	A0A090M4E5	Q1KNJ1	Chloroplast
